# Supplementary material for: Predictors of job satisfaction and intention to stay in the job among health-care providers in Uganda and Zambia
Source: Int J Qual Health Care. 2021 Sep 9;33(3):mzab128. doi: 10.1093/intqhc/mzab128 (PMC8480544; doi:10.1093/intqhc/mzab128)
Supplement: mzab128_Supp [file mzab128_supp.zip]

Archive with 1 entries (1 files):
- SMGL_satisfaction_additional file2.docx
